# Supplementary material for: Smartcrystals for Efficient Dissolution of Poorly Water-Soluble Meloxicam
Source: Pharmaceutics. 2022 Jan 21;14(2):245. doi: 10.3390/pharmaceutics14020245 (PMC8879336; doi:10.3390/pharmaceutics14020245)
Supplement: Supplementary file 1 [file pharmaceutics-14-00245-s001.zip]

Archive with 1 entries (1 files):
- pharmaceutics-1510423-supplementary.pdf
